# Supplementary material for: The role of ferroptosis-related genes in airway epithelial cells of asthmatic patients based on bioinformatics
Source: Medicine (Baltimore). 2023 Mar 3;102(9):e33119. doi: 10.1097/MD.0000000000033119 (PMC9981416; doi:10.1097/MD.0000000000033119)
Supplement: Supplementary file 2 [file medi-102-e33119-s002.xlsx]

## Sheet: Sheet1
Gene	Chemical Name	Interaction Count	Organism Count
NAV3	bisphenol A	7	5
ITGA10	bisphenol A	4	2
RNF182	Valproic Acid	6	2
NOX1	Lipopolysaccharides	19	4
POSTN	Isoproterenol	85	2
SHISA2	Valproic Acid	9	2
SYT4	Valproic Acid	8	3
UPK1B	Benzo(a)pyrene	5	2
SNTG2	bisphenol A	5	2
NAV3	Benzo(a)pyrene	6	4
